# Supplementary material for: Barriers towards the publication of academic drug trials. Follow-up of trials approved by the Danish Medicines Agency
Source: PLoS One. 2017 May 9;12(5):e0172581. doi: 10.1371/journal.pone.0172581 (PMC5423601; doi:10.1371/journal.pone.0172581)
Supplement: S1 File — (XLS) [file pone.0172581.s001.xls]

## Sheet: Data
Trial#	Controlgroup	Controlgroup interventions	Design	Blinding	Randomisation	PubCheck	Publication	event	fuptime	Q2	Q3_1	Q3_2	Q3_3	Q3_4	Q3_5	Q3_6	Q4	Q5_1	Q5_2	Q5_3	Q5_4	Q5_5	Q5_6	Q5_7	Q6	Q7	Q8	Q10_1	Q10_2	Q10_3	Q10_4	Q10_5	Q10_6	Q10_7	Q10_8	Q10_9	Q10_10	Q3_7	Q5_8	Q9	Q10_11	Q12
1	1	1	1	2	1	99	0	0	5.18	1	.	.	.	.	.	.	1	.	.	.	.	.	.	.	1	2	3	1	1	1	1	4	4	1	1	1	4	.	.	Presented as PhD poster	.	Manuscript has been submitted. Negative results are always difficult.
2	1	1	1	0	1	99	0	0	6.24	1	.	.	.	.	.	.	1	.	.	.	.	.	.	.	1	2	3	4	4	1	1	2	3	3	1	2	1	.	.	.	.	Expect to publish, present as a poster and present orally
3	1	2	2	1	1	1	1	1	3.61	1	.	.	.	.	.	.	1	.	.	.	.	.	.	.	1	1	1	.	.	.	.	.	.	.	.	.	.	.	.	.	.	.
4	1	2	2	0	1	1	1	1	0.32	1	.	.	.	.	.	.	1	.	.	.	.	.	.	.	1	2	1	.	.	.	.	.	.	.	.	.	.	.	.	.	.	.
5	1	2	2	1	1	1	1	1	2.39	1	.	.	.	.	.	.	1	.	.	.	.	.	.	.	1	1	1	.	.	.	.	.	.	.	.	.	.	.	.	.	.	.
6	1	2	2	0	1	1	1	1	3.73	1	.	.	.	.	.	.	1	.	.	.	.	.	.	.	1	1	1	.	.	.	.	.	.	.	.	.	.	.	.	.	.	.
7	1	2	2	2	1	1	1	1	5.37	1	.	.	.	.	.	.	1	.	.	.	.	.	.	.	1	2	1	.	.	.	.	.	.	.	.	.	.	.	.	.	.	.
8	1	2	2	0	1	1	1	1	4.44	1	.	.	.	.	.	.	1	.	.	.	.	.	.	.	1	2	1	.	.	.	.	.	.	.	.	.	.	.	.	.	.	.
9	1	2	.	1	1	99	0	0	5.84	1	.	.	.	.	.	.	1	.	.	.	.	.	.	.	1	3	3	4	3	1	3	3	3	4	3	1	1	.	.	.	.	.
10	1	2	.	0	1	1	1	1	3.49	1	.	.	.	.	.	.	1	.	.	.	.	.	.	.	1	1	1	.	.	.	.	.	.	.	.	.	.	.	.	.	.	.
11	1	2	.	0	1	99	0	0	5.22	1	.	.	.	.	.	.	1	.	.	.	.	.	.	.	1	3	3	1	1	1	1	1	1	1	4	4	4	.	.	Preliminary results presented orally at scientific meeting. Last subject is currently being recruited.	.	.
12	1	2	.	0	1	1	1	1	6.62	1	.	.	.	.	.	.	1	.	.	.	.	.	.	.	1	1	1	.	.	.	.	.	.	.	.	.	.	.	.	.	.	.
13	1	2	.	0	1	1	1	1	6.42	1	.	.	.	.	.	.	1	.	.	.	.	.	.	.	1	1	1	.	.	.	.	.	.	.	.	.	.	.	.	.	.	.
14	1	2	.	0	1	99	0	.	7.79	1	.	.	.	.	.	.	2	1	3	1	4	1	4	1	.	.	.	.	.	.	.	.	.	.	.	.	.	.	Trial stopped due to safety issues	.	.	.
15	1	2	1	.	1	99	0	0	6.8	1	.	.	.	.	.	.	1	.	.	.	.	.	.	.	1	2	3	1	1	1	1	1	1	1	1	1	4	.	.	Presented at a scientific meeting	Published as an abstract from a scientific congress	.
16	1	2	1	0	1	99	0	.	5.53	2	1	1	1	4	1	1	.	.	.	.	.	.	.	.	.	.	.	.	.	.	.	.	.	.	.	.	.	Funder withdrew	.	.	.	.
17	1	2	1	1	1	1	1	1	5.29	1	.	.	.	.	.	.	1	.	.	.	.	.	.	.	1	2	1	.	.	.	.	.	.	.	.	.	.	.	.	.	.	.
18	1	2	1	0	1	1	1	1	2.66	1	.	.	.	.	.	.	1	.	.	.	.	.	.	.	1	1	1	.	.	.	.	.	.	.	.	.	.	.	.	.	.	.
19	1	2	1	0	1	1	1	1	2.52	1	.	.	.	.	.	.	1	.	.	.	.	.	.	.	1	1	1	.	.	.	.	.	.	.	.	.	.	.	.	.	.	.
20	1	2	1	0	1	99	0	.	5.62	1	.	.	.	.	.	.	2	1	3	1	1	1	1	1	.	.	.	.	.	.	.	.	.	.	.	.	.	.	Problem with methods	.	.	.
21	1	2	3	2	1	1	1	1	3.28	1	.	.	.	.	.	.	1	.	.	.	.	.	.	.	1	2	1	.	.	.	.	.	.	.	.	.	.	.	.	.	.	.
22	1	3	2	2	1	1	1	1	3.81	1	.	.	.	.	.	.	1	.	.	.	.	.	.	.	1	2	1	.	.	.	.	.	.	.	.	.	.	.	.	.	.	.
23	1	3	2	0	0	1	1	1	1.34	1	.	.	.	.	.	.	1	.	.	.	.	.	.	.	1	1	1	.	.	.	.	.	.	.	.	.	.	.	.	.	.	.
24	1	3	2	0	1	1	1	1	2.66	1	.	.	.	.	.	.	1	.	.	.	.	.	.	.	1	1	1	.	.	.	.	.	.	.	.	.	.	.	.	.	.	No problems
25	1	3	.	2	1	1	1	1	1.44	1	.	.	.	.	.	.	1	.	.	.	.	.	.	.	1	1	1	.	.	.	.	.	.	.	.	.	.	.	.	.	.	.
26	1	3	.	0	1	1	1	1	6.79	1	.	.	.	.	.	.	1	.	.	.	.	.	.	.	1	1	1	.	.	.	.	.	.	.	.	.	.	.	.	.	.	.
27	1	3	.	0	0	99	0	.	5.8	2	.	.	.	.	.	.	.	.	.	.	.	.	.	.	.	.	.	.	.	.	.	.	.	.	.	.	.	.	.	.	.	.
28	.	3	.	.	.	99	0	0	6.91	1	.	.	.	.	.	.	1	.	.	.	.	.	.	.	2	.	3	1	1	1	3	3	3	1	1	1	4	.	.	Presented at a scientific meeting	.	.
29	1	3	3	1	1	1	1	1	2.89	1	.	.	.	.	.	.	1	.	.	.	.	.	.	.	1	2	1	.	.	.	.	.	.	.	.	.	.	.	.	.	.	.
30	1	3	3	0	0	99	0	0	6.08	1	.	.	.	.	.	.	1	.	.	.	.	.	.	.	2	.	3	1	4	1	1	1	1	1	1	2	1	.	.	Manuscript has been submitted	.	.
31	1	3	1	0	1	99	0	0	6.77	1	.	.	.	.	.	.	1	.	.	.	.	.	.	.	1	1	2	.	.	.	.	.	.	.	.	.	.	.	.	.	.	Preliminary results have been presented. Analyses are on-going and are expected to be published
32	1	3	1	0	1	99	99	.	5.47	1	.	.	.	.	.	.	1	.	.	.	.	.	.	.	1	.	.	.	.	.	.	.	.	.	.	.	.	.	.	.	.	.
33	1	3	1	0	1	1	1	1	3.91	1	.	.	.	.	.	.	1	.	.	.	.	.	.	.	1	1	1	.	.	.	.	.	.	.	.	.	.	.	.	.	.	.
34	1	3	1	0	0	1	1	1	5.36	1	.	.	.	.	.	.	1	.	.	.	.	.	.	.	1	1	1	.	.	.	.	.	.	.	.	.	.	.	.	.	.	.
35	0	3	.	.	1	99	99	.	6.91	1	.	.	.	.	.	.	1	.	.	.	.	.	.	.	.	.	.	.	.	.	.	.	.	.	.	.	.	.	.	.	.	.
36	1	3	.	0	1	1	1	1	2.85	1	.	.	.	.	.	.	1	.	.	.	.	.	.	.	1	1	1	.	.	.	.	.	.	.	.	.	.	.	.	.	.	.
37	1	4	2	2	1	1	1	1	3.64	1	.	.	.	.	.	.	1	.	.	.	.	.	.	.	1	2	1	.	.	.	.	.	.	.	.	.	.	.	.	.	.	.
38	1	4	2	2	1	1	1	1	2.96	1	.	.	.	.	.	.	1	.	.	.	.	.	.	.	1	1	1	.	.	.	.	.	.	.	.	.	.	.	.	.	.	.
39	1	4	2	2	1	1	1	1	5	1	.	.	.	.	.	.	1	.	.	.	.	.	.	.	1	1	1	.	.	.	.	.	.	.	.	.	.	.	.	.	.	.
40	1	4	2	2	1	1	1	1	5.26	1	.	.	.	.	.	.	1	.	.	.	.	.	.	.	1	2	1	.	.	.	.	.	.	.	.	.	.	.	.	.	.	.
41	1	4	2	2	1	99	0	.	6.84	2	1	1	1	1	1	4	.	.	.	.	.	.	.	.	.	.	.	.	.	.	.	.	.	.	.	.	.	Research question was answered by results from another trial	.	.	.	.
42	1	4	2	2	1	1	1	1	5.46	1	.	.	.	.	.	.	1	.	.	.	.	.	.	.	1	2	1	.	.	.	.	.	.	.	.	.	.	.	.	.	.	.
43	1	4	2	2	1	1	1	1	3.01	1	.	.	.	.	.	.	1	.	.	.	.	.	.	.	1	1	1	.	.	.	.	.	.	.	.	.	.	.	.	.	.	.
44	1	4	2	2	1	1	1	1	2.79	1	.	.	.	.	.	.	1	.	.	.	.	.	.	.	1	2	1	.	.	.	.	.	.	.	.	.	.	.	.	.	.	.
45	1	4	2	2	1	1	1	1	3.62	1	.	.	.	.	.	.	1	.	.	.	.	.	.	.	1	1	1	.	.	.	.	.	.	.	.	.	.	.	.	.	.	.
46	1	4	2	2	1	1	1	1	3.29	1	.	.	.	.	.	.	1	.	.	.	.	.	.	.	1	1	1	.	.	.	.	.	.	.	.	.	.	.	.	.	.	.
47	1	4	2	2	1	1	1	1	3.68	1	.	.	.	.	.	.	1	.	.	.	.	.	.	.	1	1	1	.	.	.	.	.	.	.	.	.	.	.	.	.	.	.
48	1	4	2	2	1	1	1	1	1.92	1	.	.	.	.	.	.	1	.	.	.	.	.	.	.	1	1	1	.	.	.	.	.	.	.	.	.	.	.	.	.	.	.
49	1	4	2	2	1	1	1	1	4.2	1	.	.	.	.	.	.	1	.	.	.	.	.	.	.	1	1	1	.	.	.	.	.	.	.	.	.	.	.	.	.	.	.
50	1	4	2	2	1	1	1	1	2.53	1	.	.	.	.	.	.	1	.	.	.	.	.	.	.	1	1	1	.	.	.	.	.	.	.	.	.	.	.	.	.	.	.
51	1	4	2	2	1	99	0	.	5.89	1	.	.	.	.	.	.	2	1	4	1	1	3	1	1	.	.	.	.	.	.	.	.	.	.	.	.	.	.	.	.	.	.
52	1	4	2	2	1	1	1	1	2.13	1	.	.	.	.	.	.	1	.	.	.	.	.	.	.	1	1	1	.	.	.	.	.	.	.	.	.	.	.	.	.	.	.
53	1	4	.	2	1	1	1	1	1.83	1	.	.	.	.	.	.	1	.	.	.	.	.	.	.	1	1	1	.	.	.	.	.	.	.	.	.	.	.	.	.	.	.
54	1	4	.	2	1	1	1	1	5.14	1	.	.	.	.	.	.	1	.	.	.	.	.	.	.	1	2	1	.	.	.	.	.	.	.	.	.	.	.	.	.	.	.
55	1	4	.	2	1	1	1	1	5.11	1	.	.	.	.	.	.	1	.	.	.	.	.	.	.	1	2	1	.	.	.	.	.	.	.	.	.	.	.	.	.	.	.
56	1	4	.	2	1	1	1	1	2.82	1	.	.	.	.	.	.	1	.	.	.	.	.	.	.	1	1	1	.	.	.	.	.	.	.	.	.	.	.	.	.	.	.
57	1	4	.	2	1	1	1	1	2.95	1	.	.	.	.	.	.	1	.	.	.	.	.	.	.	1	1	1	.	.	.	.	.	.	.	.	.	.	.	.	.	.	.
58	1	4	.	1	1	1	1	1	4.47	1	.	.	.	.	.	.	1	.	.	.	.	.	.	.	1	1	1	.	.	.	.	.	.	.	.	.	.	.	.	.	.	.
59	1	4	.	2	1	1	1	1	0.47	1	.	.	.	.	.	.	1	.	.	.	.	.	.	.	1	1	1	.	.	.	.	.	.	.	.	.	.	.	.	.	.	.
60	1	4	.	2	1	1	1	1	4.99	1	.	.	.	.	.	.	1	.	.	.	.	.	.	.	1	1	1	.	.	.	.	.	.	.	.	.	.	.	.	.	.	.
61	1	4	.	2	1	99	0	0	6.82	1	.	.	.	.	.	.	1	.	.	.	.	.	.	.	1	1	2	.	.	.	.	.	.	.	.	.	.	.	.	.	.	.
62	1	4	.	2	1	1	1	1	4.02	1	.	.	.	.	.	.	1	.	.	.	.	.	.	.	1	1	1	.	.	.	.	.	.	.	.	.	.	.	.	.	.	.
63	1	4	1	2	1	99	0	0	6.91	1	.	.	.	.	.	.	1	.	.	.	.	.	.	.	1	1	2	.	.	.	.	.	.	.	.	.	.	.	.	.	.	.
64	1	4	1	2	1	99	0	.	6.6	2	1	4	3	2	2	2	.	.	.	.	.	.	.	.	.	.	.	.	.	.	.	.	.	.	.	.	.	Co-author unable to proceed with the trial	.	.	.	.
65	1	4	1	2	1	1	1	1	4.92	1	.	.	.	.	.	.	1	.	.	.	.	.	.	.	1	1	1	.	.	.	.	.	.	.	.	.	.	.	.	.	.	.
66	1	4	1	2	1	1	1	1	4.27	1	.	.	.	.	.	.	1	.	.	.	.	.	.	.	1	1	1	.	.	.	.	.	.	.	.	.	.	.	.	.	.	.
67	1	4	1	2	1	1	1	1	3.8	1	.	.	.	.	.	.	1	.	.	.	.	.	.	.	1	1	1	.	.	.	.	.	.	.	.	.	.	.	.	.	.	.
68	1	4	1	2	1	99	0	.	5.25	2	1	1	1	1	4	1	.	.	.	.	.	.	.	.	.	.	.	.	.	.	.	.	.	.	.	.	.	.	.	.	.	.
69	1	4	1	2	1	99	0	.	6.68	1	.	.	.	.	.	.	2	1	4	2	1	1	1	3	.	.	.	.	.	.	.	.	.	.	.	.	.	.	.	.	.	.
70	1	4	1	2	1	1	1	1	4.17	1	.	.	.	.	.	.	1	.	.	.	.	.	.	.	1	1	1	.	.	.	.	.	.	.	.	.	.	.	.	.	.	.
71	1	4	1	2	1	1	1	1	4.28	1	.	.	.	.	.	.	1	.	.	.	.	.	.	.	1	2	1	.	.	.	.	.	.	.	.	.	.	.	.	.	.	.
72	1	4	1	2	1	1	1	1	3.46	1	.	.	.	.	.	.	1	.	.	.	.	.	.	.	1	1	1	.	.	.	.	.	.	.	.	.	.	.	.	.	.	.
73	1	4	1	2	1	1	1	1	5.31	1	.	.	.	.	.	.	1	.	.	.	.	.	.	.	1	2	1	.	.	.	.	.	.	.	.	.	.	.	.	.	.	.
74	1	4	3	2	1	1	1	1	2.81	1	.	.	.	.	.	.	1	.	.	.	.	.	.	.	1	1	1	.	.	.	.	.	.	.	.	.	.	.	.	.	.	.
75	1	4	3	2	1	1	1	1	1.93	1	.	.	.	.	.	.	1	.	.	.	.	.	.	.	1	1	1	.	.	.	.	.	.	.	.	.	.	.	.	.	.	.
76	1	4	3	2	1	99	0	.	6.22	1	.	.	.	.	.	.	2	.	4	.	.	3	3	.	.	.	.	.	.	.	.	.	.	.	.	.	.	.	Data collection is complete, need time/resources for further processing	.	.	.
77	1	4	.	2	1	99	0	0	6.4	1	.	.	.	.	.	.	1	.	.	.	.	.	.	.	1	3	3	4	4	1	1	5	5	1	1	1	1	.	.	Pending statistical analyses. Expect to publish in a scientific journal.	.	.
78	1	4	.	2	1	1	1	1	5.3	1	.	.	.	.	.	.	1	.	.	.	.	.	.	.	1	1	1	.	.	.	.	.	.	.	.	.	.	.	.	.	.	.
79	1	4	.	2	1	1	1	1	2.34	1	.	.	.	.	.	.	1	.	.	.	.	.	.	.	1	2	1	.	.	.	.	.	.	.	.	.	.	.	.	.	.	.
80	1	4	.	2	1	99	0	0	6.64	1	.	.	.	.	.	.	1	.	.	.	.	.	.	.	1	3	3	4	2	1	1	1	1	2	1	1	1	.	.	.	.	.
81	1	4	.	2	1	2	99	.	-1.6	1	.	.	.	.	.	.	1	.	.	.	.	.	.	.	1	1	1	.	.	.	.	.	.	.	.	.	.	.	.	.	.	.
82	1	5	.	2	1	1	1	1	5.25	1	.	.	.	.	.	.	1	.	.	.	.	.	.	.	1	1	1	.	.	.	.	.	.	.	.	.	.	.	.	.	.	.
83	1	5	.	2	1	1	1	1	2.87	1	.	.	.	.	.	.	1	.	.	.	.	.	.	.	1	1	1	.	.	.	.	.	.	.	.	.	.	.	.	.	.	.
84	1	5	1	2	1	99	0	0	6.97	1	.	.	.	.	.	.	1	.	.	.	.	.	.	.	1	3	3	4	1	1	1	1	1	1	1	1	1	.	.	Last Patient Last Visit not completed yet	.	.
85	1	5	1	2	1	1	1	1	5.24	1	.	.	.	.	.	.	1	.	.	.	.	.	.	.	1	1	1	.	.	.	.	.	.	.	.	.	.	.	.	.	.	.
86	1	5	1	2	1	1	1	1	0.49	1	.	.	.	.	.	.	1	.	.	.	.	.	.	.	1	1	1	.	.	.	.	.	.	.	.	.	.	.	.	.	.	.
87	1	5	1	2	1	1	1	1	2.65	1	.	.	.	.	.	.	1	.	.	.	.	.	.	.	1	1	1	.	.	.	.	.	.	.	.	.	.	.	.	.	.	.
88	1	6	.	2	1	99	0	.	7.26	1	.	.	.	.	.	.	2	1	5	3	1	1	1	1	.	.	.	.	.	.	.	.	.	.	.	.	.	.	.	.	.	.
89	1	6	1	2	1	1	1	1	4.98	1	.	.	.	.	.	.	1	.	.	.	.	.	.	.	1	3	1	.	.	.	.	.	.	.	.	.	.	.	.	.	.	.
90	1	6	.	2	1	99	0	0	6.45	1	.	.	.	.	.	.	1	.	.	.	.	.	.	.	1	1	2	.	.	.	.	.	.	.	.	.	.	.	.	.	.	.
91	1	7	3	2	1	99	0	0	7.18	1	.	.	.	.	.	.	1	.	.	.	.	.	.	.	1	1	2	.	.	.	.	.	.	.	.	.	.	.	.	.	.	.
92	0	7	.	0	0	1	1	1	1.56	1	.	.	.	.	.	.	1	.	.	.	.	.	.	.	1	2	1	.	.	.	.	.	.	.	.	.	.	.	.	.	.	.
93	0	7	.	0	0	99	0	0	5.55	1	.	.	.	.	.	.	1	.	.	.	.	.	.	.	1	3	2	.	.	.	.	.	.	.	.	.	.	.	.	.	.	.
94	0	7	.	0	0	1	1	1	3.35	1	.	.	.	.	.	.	1	.	.	.	.	.	.	.	1	1	1	.	.	.	.	.	.	.	.	.	.	.	.	.	.	.
95	1	7	.	0	0	1	1	1	5.54	1	.	.	.	.	.	.	1	.	.	.	.	.	.	.	2	.	1	.	.	.	.	.	.	.	.	.	.	.	.	.	.	.
96	1	7	.	0	0	1	1	1	3.01	1	.	.	.	.	.	.	1	.	.	.	.	.	.	.	.	.	1	.	.	.	.	.	.	.	.	.	.	.	.	.	.	.
97	1	7	.	0	0	99	0	0	5.28	1	.	.	.	.	.	.	1	.	.	.	.	.	.	.	2	.	3	1	1	1	5	5	5	1	1	1	1	.	.	Recruitment of subjects ended recently	Too soon. Last subject included recently.	.
98	1	7	.	0	0	99	0	0	5.86	1	.	.	.	.	.	.	1	.	.	.	.	.	.	.	2	.	3	3	3	1	3	1	1	4	3	3	1	.	.	Haven't had the time yet	.	Trial stopped prematurely due to insufficient recruitment and risk of lack of a statistically suitable trial population
99	1	7	.	0	1	99	0	0	5.74	1	.	.	.	.	.	.	1	.	.	.	.	.	.	.	1	1	3	1	4	1	1	1	1	4	1	1	1	.	.	Internally only	.	.
100	1	7	.	0	0	99	0	0	6.24	1	.	.	.	.	.	.	1	.	.	.	.	.	.	.	1	1	3	4	4	1	1	1	1	1	1	3	1	.	.	Manuscript under preparation	.	.
101	1	7	.	0	1	1	1	1	5.11	1	.	.	.	.	.	.	1	.	.	.	.	.	.	.	1	2	1	.	.	.	.	.	.	.	.	.	.	.	.	.	.	.
102	1	7	.	1	1	1	1	1	4.58	1	.	.	.	.	.	.	1	.	.	.	.	.	.	.	1	1	1	.	.	.	.	.	.	.	.	.	.	.	.	.	.	.
103	1	7	.	0	1	99	0	0	7.32	1	.	.	.	.	.	.	1	.	.	.	.	.	.	.	1	1	2	.	.	.	.	.	.	.	.	.	.	.	.	.	.	.
104	1	7	.	0	0	99	0	0	7.13	1	.	.	.	.	.	.	1	.	.	.	.	.	.	.	1	3	3	5	5	5	5	5	5	4	5	5	4	.	.	Presented at a scientific meeting.	Publication of results is expected	.
105	1	7	.	0	0	99	0	0	7.79	1	.	.	.	.	.	.	1	.	.	.	.	.	.	.	1	3	2	.	.	.	.	.	.	.	.	.	.	.	.	.	.	.
106	1	7	.	0	0	1	1	1	2.38	1	.	.	.	.	.	.	1	.	.	.	.	.	.	.	1	1	1	.	.	.	.	.	.	.	.	.	.	.	.	.	.	.
107	1	7	3	0	0	99	0	.	6.72	2	1	3	2	2	1	3	.	.	.	.	.	.	.	.	.	.	.	.	.	.	.	.	.	.	.	.	.	.	.	.	.	.
108	1	7	3	.	0	1	1	1	4.14	1	.	.	.	.	.	.	1	.	.	.	.	.	.	.	1	2	1	.	.	.	.	.	.	.	.	.	.	.	.	.	.	.
109	1	7	3	0	0	99	0	.	7.09	2	1	3	3	4	4	1	.	.	.	.	.	.	.	.	.	.	.	.	.	.	.	.	.	.	.	.	.	.	.	.	.	.
110	1	7	1	2	1	1	1	1	1.5	1	.	.	.	.	.	.	1	.	.	.	.	.	.	.	1	1	1	.	.	.	.	.	.	.	.	.	.	.	.	.	.	.
111	.	7	.	1	.	99	0	.	7.92	2	4	3	2	1	5	1	.	.	.	.	.	.	.	.	.	.	.	.	.	.	.	.	.	.	.	.	.	GCP issues with documentation for a drug	.	.	.	.
112	0	7	.	.	0	99	0	0	6.16	1	.	.	.	.	.	.	1	.	.	.	.	.	.	.	1	1	2	.	.	.	.	.	.	.	.	.	.	.	.	.	.	.
113	0	7	.	.	0	99	0	0	6.52	1	.	.	.	.	.	.	1	.	.	.	.	.	.	.	2	.	3	4	5	5	5	5	5	5	5	5	5	.	.	Can't answer	.	Data collection is complete.
114	0	7	.	.	0	1	1	1	1.76	1	.	.	.	.	.	.	1	.	.	.	.	.	.	.	1	1	1	.	.	.	.	.	.	.	.	.	.	.	.	.	.	.
115	0	7	.	.	0	1	1	1	5.32	1	.	.	.	.	.	.	1	.	.	.	.	.	.	.	1	1	1	.	.	.	.	.	.	.	.	.	.	.	.	.	.	.
116	0	7	.	.	0	99	0	0	5.82	1	.	.	.	.	.	.	1	.	.	.	.	.	.	.	1	1	2	.	.	.	.	.	.	.	.	.	.	.	.	.	.	.
117	0	7	.	.	0	2	99	.	-.72	1	.	.	.	.	.	.	1	.	.	.	.	.	.	.	2	.	1	.	.	.	.	.	.	.	.	.	.	.	.	.	.	.
118	0	7	.	.	0	1	1	1	3.14	1	.	.	.	.	.	.	1	.	.	.	.	.	.	.	2	.	1	.	.	.	.	.	.	.	.	.	.	.	.	.	.	.
119	0	7	.	.	0	99	0	0	7.14	1	.	.	.	.	.	.	1	.	.	.	.	.	.	.	2	.	3	4	2	1	1	1	1	2	3	3	1	.	.	Analysis is ongoing	.	.
120	0	7	.	.	1	1	1	1	2.8	1	.	.	.	.	.	.	1	.	.	.	.	.	.	.	1	1	1	.	.	.	.	.	.	.	.	.	.	.	.	.	.	.
121	0	7	.	.	0	1	1	1	3.34	1	.	.	.	.	.	.	1	.	.	.	.	.	.	.	1	1	1	.	.	.	.	.	.	.	.	.	.	.	.	.	.	.
122	0	7	.	.	0	99	0	.	7.36	1	.	.	.	.	.	.	2	.	4	.	.	.	.	.	.	.	.	.	.	.	.	.	.	.	.	.	.	.	.	.	.	.
123	0	7	.	.	0	99	0	.	6.32	2	1	1	1	1	1	1	.	.	.	.	.	.	.	.	.	.	.	.	.	.	.	.	.	.	.	.	.	Cooperation issues with the local GCP unit	.	.	.	.
124	0	7	.	.	0	1	1	1	5.46	1	.	.	.	.	.	.	1	.	.	.	.	.	.	.	1	1	1	.	.	.	.	.	.	.	.	.	.	.	.	.	.	.
125	1	7	.	.	.	99	0	.	6.55	1	.	.	.	.	.	.	2	1	4	1	1	3	3	1	.	.	.	.	.	.	.	.	.	.	.	.	.	.	A requirement from the ethics committee regarding the participant information to list cancer as a side effect made it nearly impossible to find patients.	.	.	.
126	1	7	.	.	0	1	1	1	1.22	1	.	.	.	.	.	.	1	.	.	.	.	.	.	.	1	1	1	.	.	.	.	.	.	.	.	.	.	.	.	.	.	.
127	1	.	2	.	1	1	1	1	4.25	1	.	.	.	.	.	.	1	.	.	.	.	.	.	.	1	.	1	.	.	.	.	.	.	.	.	.	.	.	.	.	.	.
128	0	.	.	0	0	1	1	1	1.77	1	.	.	.	.	.	.	1	.	.	.	.	.	.	.	2	.	1	.	.	.	.	.	.	.	.	.	.	.	.	.	.	.
129	1	.	.	0	0	99	0	.	6.91	2	1	4	3	3	1	1	.	.	.	.	.	.	.	.	.	.	.	.	.	.	.	.	.	.	.	.	.	.	.	.	.	.
130	1	.	1	0	1	99	0	0	6.18	1	.	.	.	.	.	.	1	.	.	.	.	.	.	.	1	1	3	2	3	4	3	3	2	4	1	1	3	.	.	PhD defense. A manuscript has been rejected. Presented at a scientific meeting.	.	.
131	.	.	.	.	.	99	99	.	7.64	1	.	.	.	.	.	.	1	.	.	.	.	.	.	.	1	.	.	.	.	.	.	.	.	.	.	.	.	.	.	.	.	.
132	.	.	.	.	.	99	0	0	7.18	1	.	.	.	.	.	.	1	.	.	.	.	.	.	.	2	.	3	3	3	1	4	5	5	4	1	1	1	.	.	Analysis is ongoing.	The results are interesting, but other tasks are now more demanding and the speed has decreased.	.
133	.	.	.	.	.	99	0	.	5.71	2	1	1	1	1	1	1	.	.	.	.	.	.	.	.	.	.	.	.	.	.	.	.	.	.	.	.	.	Lack of inclusion	.	.	.	.
134	.	.	.	.	.	1	1	1	2.99	1	.	.	.	.	.	.	1	.	.	.	.	.	.	.	1	1	1	.	.	.	.	.	.	.	.	.	.	.	.	.	.	.
135	0	.	.	.	0	1	1	1	5.98	1	.	.	.	.	.	.	1	.	.	.	.	.	.	.	1	1	1	.	.	.	.	.	.	.	.	.	.	.	.	.	.	.
136	0	.	.	.	.	1	1	1	1.68	1	.	.	.	.	.	.	1	.	.	.	.	.	.	.	1	1	1	.	.	.	.	.	.	.	.	.	.	.	.	.	.	.
137	0	.	.	.	.	1	1	1	1.81	1	.	.	.	.	.	.	1	.	.	.	.	.	.	.	2	.	1	.	.	.	.	.	.	.	.	.	.	.	.	.	.	.
138	0	.	.	.	1	99	0	.	6.78	1	.	.	.	.	.	.	2	1	4	2	1	1	1	4	.	.	.	.	.	.	.	.	.	.	.	.	.	.	.	.	.	.
139	0	.	.	.	0	99	0	0	6.47	1	.	.	.	.	.	.	1	.	.	.	.	.	.	.	2	.	3	1	1	1	3	3	3	1	1	1	3	.	.	.	.	.

## Sheet: Code list
Code list
Variable name	Codes
Trial#	-
Controlgroup	(1=yes, 0=no, .=missing)
Control group interventions	(1=active comparator + placebo, 2=active comparator only, 3=placebo only, 4=other comparator, 5=active comparator and other, 6=placebo and other, 7=no comparator)
Randomisation	(1=yes, 0=no)
Blinding	(0=no blinding, 1=single-blinded, 2=double-blinded)
Design	(1=parallel, 2=cross-over, 3=other design or combination of designs; .=missing/not stated)
Publication status	(1=published, 0=not published, 99=unknown)
Follow-up time	Years from entry (date of approval by Danish Medicines Authority) to Exit (date of publication or date of launch of survey, whichever came first)
PubCheck	Validation check based on follow-up time (0=referenced publication cannot belong to the trial, 1=referenced publication may possibly belong to the trial, 2=unknown, .=not relevant)
Event	Status at time of exit (0=censored, 1=published, .=missing)
Survey	-
Q2	Was at least one subject included in your trial? (1=yes, 2=no)
Reasons for non-initiation	To what extent do you perceive the following factors as reasons for not initiating your trial? (Answers captured in Q3_1 to Q3_7)
Q3_1	Lack of approval from ethics committee and/or data protection agency (1=not at all influential, 2=slightly influential, 3=moderately influential, 4=very influential, 5=do not know, .=missing)
Q3_2	Lack of time (1=not at all influential, 2=slightly influential, 3=moderately influential, 4=very influential, 5=do not know, .=missing)
Q3_3	Lack of study personnel (1=not at all influential, 2=slightly influential, 3=moderately influential, 4=very influential, 5=do not know, .=missing)
Q3_4	Lack of monetary resources (1=not at all influential, 2=slightly influential, 3=moderately influential, 4=very influential, 5=do not know, .=missing)
Q3_5	Technical difficulties (1=not at all influential, 2=slightly influential, 3=moderately influential, 4=very influential, 5=do not know, .=missing)
Q3_6	New results from other studies (1=not at all influential, 2=slightly influential, 3=moderately influential, 4=very influential, 5=do not know, .=missing)
Q3_7	Other, please describe (free-text field, summarised and translated into English)
Completion
Q4	To what extent was the trial completed? (1=Data are evaluable and a conclusion can be made, 2=No conclusion can be made as the data are not evaluable)
Reasons for non-completion	To what extent do you perceive the following factors as reasons for not completing your trial? (Answers captured in Q5_1 to Q5_8)
Q5_1	Trial ongoing (1=not at all influential, 2=slightly influential, 3=moderately influential, 4=very influential, 5=do not know, .=missing)
Q5_2	Problems with the inclusion of subjects (1=not at all influential, 2=slightly influential, 3=moderately influential, 4=very influential, 5=do not know, .=missing)
Q5_3	Drop out/withdrawal higher than expected (1=not at all influential, 2=slightly influential, 3=moderately influential, 4=very influential, 5=do not know, .=missing)
Q5_4	Technical difficulties (1=not at all influential, 2=slightly influential, 3=moderately influential, 4=very influential, 5=do not know, .=missing)
Q5_5	Lack of time (1=not at all influential, 2=slightly influential, 3=moderately influential, 4=very influential, 5=do not know, .=missing)
Q5_6	Lack of monetary resources (1=not at all influential, 2=slightly influential, 3=moderately influential, 4=very influential, 5=do not know, .=missing)
Q5_7	Lack of commitment at one or more study sites (1=not at all influential, 2=slightly influential, 3=moderately influential, 4=very influential, 5=do not know, .=missing)
Q5_8	Other, please describe (free-text field was summarised and translated to English)
Publication of completed trials	-
Q6	Is the conclusion based on statistical significance testing? (1=yes, 2=no)
Q7	What was the outcome of the statistical testing? (1=statistically significant, 2=not statistically significant, 3=testing not done yet)
Q8	Has the results of the trial been disseminated? (1=Accepted manuscript or publication in a journal indexed by Embase, Medline/PubMed eller Cochrane Library, 2=No accepted manuscript or publication, but has been presented at a scientific congress, oral or as poster, accompanied by an indexed abstract, 3=No, the results have not been disseminated in any of these ways)
Q9	Have the results been disseminated otherwise? Please describe how (free-text field was summarised and translated to English)
Reasons for non-publication	To which extent do you perceive the following factors as reasons for not publishing your trial? (Answers captured in Q10_1 to Q10_11)
Q10_1	Data analysis is ongoing (1=not at all influential, 2=slightly influential, 3=moderately influential, 4=very influential, 5=do not know, .=missing)
Q10_2	Manuscript is under preparation (1=not at all influential, 2=slightly influential, 3=moderately influential, 4=very influential, 5=do not know, .=missing)
Q10_3	Manuscript has been submitted, but was rejected (1=not at all influential, 2=slightly influential, 3=moderately influential, 4=very influential, 5=do not know, .=missing)
Q10_4	The result is not interesting (1=not at all influential, 2=slightly influential, 3=moderately influential, 4=very influential, 5=do not know, .=missing)
Q10_5	The result is not statistically significant (1=not at all influential, 2=slightly influential, 3=moderately influential, 4=very influential, 5=do not know, .=missing)
Q10_6	The results are negative (1=not at all influential, 2=slightly influential, 3=moderately influential, 4=very influential, 5=do not know, .=missing)
Q10_7	Lack of time (1=not at all influential, 2=slightly influential, 3=moderately influential, 4=very influential, 5=do not know, .=missing)
Q10_8	Lack of study personnel (1=not at all influential, 2=slightly influential, 3=moderately influential, 4=very influential, 5=do not know, .=missing)
Q10_9	Lack of monetary resources (1=not at all influential, 2=slightly influential, 3=moderately influential, 4=very influential, 5=do not know, .=missing)
Q10_10	The result has been communicated otherwise (1=not at all influential, 2=slightly influential, 3=moderately influential, 4=very influential, 5=do not know, .=missing)
Q10_11	Other, please describe (free-text field was summarised and translated to English)
Q12	Comments (free-text field was summarised and translated to English)
